# Supplementary material for: Sex-specific spatial use of the winter foraging areas by Magellanic penguins and assessment of potential conflicts with fisheries during winter dispersal
Source: PLoS One. 2021 Aug 20;16(8):e0256339. doi: 10.1371/journal.pone.0256339 (PMC8378684; doi:10.1371/journal.pone.0256339)
Supplement: S1 Dataset — https://doi.org/10.6084/m9.figshare.14388233.v3. (TXT) [file pone.0256339.s002.txt]

S1 Dataset. Geolocators raw data set. https://doi.org/10.6084/m9.figshare.14388233.v3
